# Supplementary material for: Exosomal Preconditioning of Human iPSC-Derived Cardiomyocytes Beneficially Alters Cardiac Electrophysiology and Micro RNA Expression
Source: Int J Mol Sci. 2024 Aug 2;25(15):8460. doi: 10.3390/ijms25158460 (PMC11313350; doi:10.3390/ijms25158460)
Supplement: Supplementary file 1 [file ijms-25-08460-s001.zip]

Archive with 1 entries (1 files):
- ijms-3081002-supplementary.pdf
